# Supplementary material for: Rapid test to assess the escape of SARS-CoV-2 variants of concern
Source: Sci Adv. 2021 Dec 3;7(49):eabl7682. doi: 10.1126/sciadv.abl7682 (PMC8641938; doi:10.1126/sciadv.abl7682)
Supplement: Supplementary file 2 — Data S1 [file sciadv.abl7682_data_s1.zip]

Archive with 1 entries (1 files):
- sciadv.abl7682_data_s1.xlsx
