# Supplementary material for: Rapid test to assess the escape of SARS-CoV-2 variants of concern
Source: Sci Adv. 2021 Dec 3;7(49):eabl7682. doi: 10.1126/sciadv.abl7682 (PMC8641938; doi:10.1126/sciadv.abl7682)
Supplement: Supplementary file 2 — Data S1 [file sciadv.abl7682_data_s1.zip › sciadv.abl7682_data_s1.xlsx]

## Sheet: Fig. 2A
Percentage of RBD-ACE2 binding blocked by 12 convalescent patient-derived mAbs against four RBD variants (WT, B.1.1.7, P.1, and B.1.351) as measured by the CoVariant-SCAN
DH1143	B.1.351		WT		P.1		B.1.1.7
nAb conc. (ng/mL)	rep 1	rep 2	rep 1	rep 2	rep 1	rep 2	rep 1	rep 2
30000	3.01691	2.45295	19.6158	27.0884	-3.51133	-4.71203	0.550525	5.22096
10000	-0.98256	-1.19208	8.54855	10.9019	-3.9201	-5.04574	-5.97606	-0.31791
3333.33	1.52384	-1.62278	-0.84706	1.86047	-2.67099	-4.85793	-4.37826	-2.90041
1111.11	-2.96248	-0.75859	-4.83488	-1.84114	-3.25625	-4.10077	-5.49677	-1.89681
370.37	-2.92986	-2.4658	-4.80787	-3.81446	-3.40215	-5.64003	-5.13642	-3.52942
123.457	-3.21057	-3.53335	-7.15757	-5.40456	-3.28897	-5.42884	-4.86026	-2.3952
41.1523	-1.90807	-3.31039	-2.24789	-5.09718	-0.39886	-4.4481	-1.83901	-3.75508
0	0	0	0	0	0	0	0	0
DH1154	B.1.351		WT		P.1		B.1.1.7
nAb conc. (ng/mL)	rep 1	rep 2	rep 1	rep 2	rep 1	rep 2	rep 1	rep 2
30000	1.38003	0.963198	29.9519	33.8773	-3.2315	-0.41469	5.69211	5.69211
10000	0.715791	2.15128	19.6071	18.1484	-2.76057	1.4171	0.115688	0.115688
3333.33	1.85659	2.65784	7.56938	9.84431	-3.08908	1.0825	-1.55416	-1.55416
1111.11	1.74274	3.69739	3.88935	3.02413	-2.50411	0.876805	-2.15329	-2.15329
370.37	0.555676	1.44378	1.04038	1.26701	-1.97471	0.451546	-1.69443	-1.69443
123.457	1.39686	1.01421	0.43838	0.090878	-2.26193	1.1077	-1.55857	-1.55857
41.1523	0.732408	1.03964	0.095905	0.751112	-1.44267	1.88752	-1.54782	-1.54782
0	0	0	0	0	0	0	0	0
DH1126	B.1.351		WT		P.1		B.1.1.7
nAb conc. (ng/mL)	rep 1	rep 2	rep 1	rep 2	rep 1	rep 2	rep 1	rep 2
30000	3.07502	1.64111	49.3594	54.8614	-1.54125	0.524415	18.5367	18.5367
10000	3.30726	1.81047	21.7114	29.605	-1.41778	-1.9058	11.7538	11.7538
3333.33	5.52943	3.17222	14.9442	14.6133	0.96778	-1.25324	5.23414	5.23414
1111.11	9.51381	4.00424	10.5304	7.73133	1.31467	0.077386	7.43285	7.43285
370.37	6.59748	1.49129	9.07866	4.86201	-1.97925	-3.09692	7.96695	7.96695
123.457	9.34513	5.11267	2.24694	7.34234	-2.03324	-2.32525	1.58472	1.58472
41.1523	3.34672	4.76779	2.35312	5.07692	-1.9805	-2.45813	1.30538	1.30538
0	0	0	0	0	0	0	0	0
DH1179	B.1.351		WT		P.1		B.1.1.7
nAb conc. (ng/mL)	rep 1	rep 2	rep 1	rep 2	rep 1	rep 2	rep 1	rep 2
30000	3.24537	-3.31943	37.4522	32.7036	8.379	2.27141	28.7657	21.4436
10000	2.80803	-4.41463	29.6465	21.624	2.66505	-1.25257	13.8919	7.51867
3333.33	3.17724	-4.66901	12.8969	5.50302	1.38196	3.78158	4.07407	0.845405
1111.11	4.91236	-2.70257	14.0905	7.4314	7.79782	1.95093	6.13781	6.80417
370.37	6.45036	4.2685	11.0221	7.39096	6.16017	4.24564	7.63872	4.83803
123.457	7.44734	-0.07267	11.0174	-6.67228	15.9545	1.69405	15.77	1.88916
41.1523	7.14395	2.40082	9.67644	5.32027	8.50935	5.64962	6.43916	4.62953
0	0	0	0	0	0	0	0	0
DH1125	B.1.351		WT		P.1		B.1.1.7
nAb conc. (ng/mL)	rep 1	rep 2	rep 1	rep 2	rep 1	rep 2	rep 1	rep 2
30000	-3.83014	5.4693	29.9066	46.7902	4.07394	7.44519	32.7909	32.7909
10000	-0.22637	1.34539	16.8072	26.8217	-0.58164	-2.66209	19.7744	19.7744
3333.33	2.15411	-0.41973	11.1245	15.5921	3.60797	-3.55369	12.4717	12.4717
1111.11	-2.71145	2.6802	0.921764	11.7254	1.05817	0.993065	10.2931	10.2931
370.37	-3.6468	1.91575	-1.84026	3.65602	5.93302	-0.69446	10.885	10.885
123.457	0.349874	1.45352	1.0569	1.96959	-2.33644	0.367064	1.29289	1.29289
41.1523	0.891145	1.1765	-0.87957	0.032274	-0.38645	-1.35428	-0.04537	-0.04537
0	0	0	0	0	0	0	0	0
DH1184	B.1.351		WT		P.1		B.1.1.7
nAb conc. (ng/mL)	rep 1	rep 2	rep 1	rep 2	rep 1	rep 2	rep 1	rep 2
30000	3.41351	8.86458	33.4169	50.4579	6.57528	10.1686	48.6293	49.5238
10000	0.789625	-0.07537	15.2729	16.1694	3.97377	-1.20195	18.8346	26.498
3333.33	-1.78582	-2.99426	2.78421	3.86512	-1.5839	-6.70702	11.7637	8.89029
1111.11	5.08318	1.02847	7.93529	-2.14499	7.81683	-3.72373	9.80482	7.99049
370.37	-5.36793	-5.55533	-5.31945	-9.04608	-0.40584	-5.74216	7.16282	2.12513
123.457	1.36851	-3.97954	2.22214	-3.07262	0.445312	-5.98928	4.0595	-1.70018
41.1523	-1.36444	-5.35276	-2.53455	-8.50644	-1.21398	-2.23624	-0.45164	-1.3247
0	0	0	0	0	0	0	0	0
DH1042	B.1.351		WT		P.1		B.1.1.7
nAb conc. (ng/mL)	rep 1	rep 2	rep 1	rep 2	rep 1	rep 2	rep 1	rep 2
30000	1.74928	11.2428	47.1417	53.1556	2.2207	3.46896	55.878	59.8599
10000	4.6219	7.50939	30.4816	34.1352	6.72306	2.13652	34.7987	33.4562
3333.33	2.19287	6.71457	12.7001	19.6711	2.16316	0.632728	21.0532	17.8022
1111.11	-0.01671	1.63657	7.38093	13.1277	-5.95598	-0.44954	3.72351	8.188
370.37	-5.10163	-1.7819	-9.93181	-1.87341	-2.57908	-12.5589	-3.69529	-8.16661
123.457	-0.64085	3.26973	-5.59417	0.524798	-8.15133	-4.35703	1.66207	-10.365
41.1523	-6.12291	-0.05307	-8.19966	-3.73579	-7.12272	-10.7837	-2.25786	0.739815
0	0	0	0	0	0	0	0	0
DH1043	B.1.351		WT		P.1		B.1.1.7
nAb conc. (ng/mL)	rep 1	rep 2	rep 1	rep 2	rep 1	rep 2	rep 1	rep 2
30000	-9.18445	-4.36748	50.6741	59.4264	-8.08531	-10.0215	64.9024	63.2851
10000	-10.0061	-4.4745	26.3502	26.2909	-3.98362	-5.83236	32.9767	36.5684
3333.33	-8.23784	-4.99952	6.37516	11.2632	-3.24683	-8.44909	11.5976	11.0063
1111.11	-8.46583	-5.50065	5.87383	-2.44102	-4.87972	-7.58895	9.77135	3.96649
370.37	-1.12746	-0.97264	-5.07307	-4.53752	-0.52683	-5.97198	4.73428	-1.12131
123.457	-9.90904	-1.72577	-8.2432	-4.81495	0.6263	-3.47234	6.39782	-1.79333
41.1523	-6.81015	-0.6523	-3.35434	-4.10501	0.68076	-1.70104	1.65921	-0.23416
0	0	0	0	0	0	0	0	0
DH1161.1	B.1.351		WT		P.1		B.1.1.7
nAb conc. (ng/mL)	rep 1	rep 2	rep 1	rep 2	rep 1	rep 2	rep 1	rep 2
30000	-1.28221	-3.90493	60.1971	60.7944	-3.59425	-1.65948	54.9676	57.9515
10000	-1.08165	-3.13789	29.106	33.1412	-1.58592	-1.24269	36.9885	42.3505
3333.33	-0.31105	-4.31131	16.7492	18.0216	-2.40396	-2.99072	23.1644	24.5453
1111.11	2.80756	-1.51288	16.4692	10.8234	0.922279	-2.17708	21.7936	15.2944
370.37	1.55357	0.862699	3.02171	6.0736	-2.93299	-1.1681	3.02481	6.08529
123.457	0.627248	-0.86963	0.376675	-1.82565	-4.94578	-1.2626	-2.32646	0.933378
41.1523	0.096709	-1.47385	1.03487	-2.13635	-5.66587	-4.91478	-3.03592	-2.81089
0	0	0	0	0	0	0	0	0
DH1186	B.1.351		WT		P.1		B.1.1.7
nAb conc. (ng/mL)	rep 1	rep 2	rep 1	rep 2	rep 1	rep 2	rep 1	rep 2
30000	5.32267	8.95939	59.2897	71.7611	9.38532	10.671	78.6666	85.6176
10000	-1.76325	3.92078	30.9457	32.092	6.9607	10.6654	24.312	47.5468
3333.33	-1.84651	1.51974	8.60059	12.3685	1.52484	5.71627	21.626	25.2018
1111.11	-4.8679	-1.11877	-3.10838	5.39004	-4.10905	0.724208	7.14244	11.9335
370.37	-2.95256	-9.43179	-2.05357	-11.0187	-6.37091	-9.25138	-2.82401	-5.2012
123.457	-1.26053	-6.43634	-2.60109	-6.68146	-5.75547	-3.18667	-6.07547	-0.4058
41.1523	-3.98459	-3.8821	-7.46712	-3.4855	-3.11046	-2.54551	-4.2744	-4.10995
0	0	0	0	0	0	0	0	0
DH1041	B.1.351		WT		P.1		B.1.1.7
nAb conc. (ng/mL)	rep 1	rep 2	rep 1	rep 2	rep 1	rep 2	rep 1	rep 2
30000	-2.47998	6.25368	85.0851	79.8916	-3.05803	0.044638	90.0949	90.0949
10000	-7.27777	5.60576	54.6693	53.7249	-4.59305	-0.04759	59.9845	59.9845
3333.33	-5.36671	6.83855	31.3294	33.2798	-0.92147	7.10874	40.9833	40.9833
1111.11	-2.43864	9.08404	16.1671	17.3472	0.817482	6.22832	22.7399	22.7399
370.37	-8.21149	9.85382	3.31308	11.6748	8.75505	7.23637	14.1567	14.1567
123.457	-6.87594	7.06067	0.810148	4.90739	6.50808	4.90933	10.0974	10.0974
41.1523	-3.79739	-0.38144	-1.30033	-1.10042	4.52318	3.69029	10.5926	10.5926
0	0	0	0	0	0	0	0	0
DH1047	B.1.351		WT		P.1		B.1.1.7
nAb conc. (ng/mL)	rep 1	rep 2	rep 1	rep 2	rep 1	rep 2	rep 1	rep 2
30000	29.519	31.7921	47.4026	55.4983	45.4485	58.2341	50.6693	60.379
10000	10.3602	13.8712	18.7806	17.5779	18.0441	22.9231	19.5964	19.2528
3333.33	4.77911	1.20353	6.95695	5.57083	8.25835	14.3974	9.75251	12.7766
1111.11	3.49711	4.74338	4.78767	6.1895	0.546849	6.93372	6.42577	9.70962
370.37	3.38773	-0.15755	2.81516	1.30273	-2.64091	1.48204	5.47425	4.1808
123.457	0.310552	-1.29969	-0.98277	-1.9917	-4.57972	2.63739	1.03361	0.839145
41.1523	2.15624	-1.11549	2.12261	0.514896	-3.3296	0.801984	-1.16957	0.615267
0	0	0	0	0	0	0	0	0

## Sheet: Fig. 2B
Percentage of RBD-ACE2 binding blocked by 6 commercially purchased recombinant nAbs
SAD-S35	B.1.351			WT			P.1			B.1.1.7
nAb conc. (ng/mL)	rep 1	rep 2	rep 3	rep 1	rep 2	rep 3	rep 1	rep 2	rep 3	rep 1	rep 2	rep 3
30000	5.88636	2.5413	-1.77496	55.6339	70.1418	53.1853	4.65854	-2.57315	6.14863	59.3239	50.72	45.7153
10000	4.57604	-4.40053	-1.23117	41.7607	34.3299	24.1518	2.70574	-0.90302	2.32867	43.5127	33.1454	31.3857
3333.33	0.929137	-3.9833	0.531563	23.5567	12.2292	20.1992	1.04351	-1.43405	4.55082	27.7546	12.839	22.0066
1111.11	-5.67608	-2.16912	-0.99167	8.90388	7.17094	9.49977	-6.04522	-2.33033	3.89659	11.9031	11.8217	5.71518
370.37	-6.78497	-1.28333	-2.91918	3.67184	0.18065	1.65917	2.96501	-1.86998	2.48339	9.6926	1.73841	-0.49952
123.457	-8.38284	-2.68606	-1.35047	-2.39158	-1.53279	-1.84439	-9.14782	-2.54848	1.04202	-0.05645	-0.31359	-1.82208
41.1523	-8.62697	1.38285	-1.60945	-6.55119	-4.11627	-1.92579	-7.12256	0.062033	2.79739	-2.4155	-0.54183	2.29939
0	0	0	0	0	0	0	0	0	0	0	0	0
40952-R001	B.1.351			WT			P.1			B.1.1.7
nAb conc. (ng/mL)	rep 1	rep 2	rep 3	rep 1	rep 2	rep 3	rep 1	rep 2	rep 3	rep 1	rep 2	rep 3
30000	30.2432	26.3861	35.4893	105.041	99.2961	110.241	20.8213	13.7087	23.9983	103.812	96.8929	103.826
10000	24.109	16.7527	21.5261	97.7561	80.2403	90.186	13.4088	8.17118	23.7372	81.274	79.7288	68.9357
3333.33	15.1233	8.74697	11.741	63.3994	56.997	47.9283	7.68189	-0.12214	7.39938	57.2139	52.1942	46.7044
1111.11	2.25343	6.89021	3.79737	32.3806	30.4701	21.9878	-5.21676	5.13598	1.76566	28.8061	31.2246	16.6799
370.37	2.33852	8.71522	2.16343	12.767	29.1515	15.3136	0.087038	8.15314	2.28804	17.6298	37.0343	11.4339
123.457	5.48644	5.82855	4.16334	14.2571	19.0169	6.17746	0.59871	7.37399	1.91099	11.7211	22.3946	4.26285
41.1523	-1.04484	3.61114	10.8524	0.873794	5.45636	17.7339	-3.68443	-1.10986	1.37642	1.89289	3.20043	1.86136
0	0	0	0	0	0	0	0	0	0	0	0	0
40951-MM43	B.1.351			WT			P.1			B.1.1.7
nAb conc. (ng/mL)	rep 1	rep 2	rep 3	rep 1	rep 2	rep 3	rep 1	rep 2	rep 3	rep 1	rep 2	rep 3
30000	35.9989	24.579	26.3758	40.4745	27.9101	29.6759	38.8582	31.3462	33.0956	39.8683	34.215	31.8115
10000	26.5916	18.7782	18.9365	32.8578	23.3724	20.1778	30.595	24.6916	25.7088	34.7189	22.3773	22.2074
3333.33	-0.15552	11.0384	8.50144	4.15189	7.88675	10.9817	2.49595	13.2165	13.2192	7.01637	11.9875	5.81468
1111.11	1.15763	7.16982	7.949	7.51311	9.27638	14.7966	2.36059	11.8247	13.0318	7.10644	9.97502	9.30462
370.37	2.3417	4.68654	2.16127	5.13388	2.07729	1.53319	-0.38337	10.6325	2.17106	8.50184	6.62814	0.18119
123.457	-4.3424	1.40157	0.695393	-2.95662	1.81294	0.363481	-3.54319	4.2866	2.58311	-1.49163	4.49387	-0.20002
41.1523	-3.80387	1.62613	-0.99485	-1.45885	3.10351	-2.07315	-0.9183	3.01926	-0.90129	3.16924	3.26548	-2.70811
0	0	0	0	0	0	0	0	0	0	0	0	0
MAB105802	B.1.351			WT			P.1			B.1.1.7
nAb conc. (ng/mL)	rep 1	rep 2	rep 3	rep 1	rep 2	rep 3	rep 1	rep 2	rep 3	rep 1	rep 2	rep 3
30000	70.4873	58.3435	55.6567	88.0847	81.5079	74.1543	87.3372	76.6195	77.1288	91.0918	82.5366	76.9317
10000	41.2072	40.6994	43.031	59.7523	53.834	38.1564	73.8786	72.1559	42.4312	72.2732	71.9964	41.3902
3333.33	22.2951	16.2993	26.359	32.1246	21.6864	21.8717	46.2425	30.833	30.6643	45.618	30.473	31.8539
1111.11	-11.22	4.10361	2.24895	-10.327	6.84618	-0.11567	-8.86778	6.5726	-1.49106	-14.8844	12.2537	-2.65134
370.37	-9.63649	-0.68236	6.6786	-13.5685	-3.2868	-2.62006	-5.30365	0.894781	16.9018	-16.8606	0.588285	5.94319
123.457	-9.83047	-1.15092	16.6412	-15.9916	-8.45244	-1.41364	-7.90395	-4.46107	22.5672	-16.3952	-5.46136	5.14578
41.1523	-19.6824	-3.46271	6.3476	-20.6845	-8.8703	-5.17101	-16.5482	-6.31389	4.17657	-19.8471	-6.51045	-3.68394
0	0	0	0	0	0	0	0	0	0	0	0	0
40952-R0004	B.1.351			WT			P.1			B.1.1.7
nAb conc. (ng/mL)	rep 1	rep 2	rep 3	rep 1	rep 2	rep 3	rep 1	rep 2	rep 3	rep 1	rep 2	rep 3
30000	79.0964	54.4833	58.9307	77.6927	87.5177	91.0853	59.8405	84.7706	82.852	68.4378	83.0951	86.8737
10000	40.5677	32.8435	34.8391	67.2812	62.3485	56.7224	70.4398	53.7867	42.0201	71.8653	62.8754	55.9676
3333.33	22.1211	17.3225	17.1142	35.4103	28.2695	32.5155	42.3875	20.6663	25.7618	45.8219	43.9256	28.4881
1111.11	13.0046	8.41263	12.0696	23.1122	15.6676	24.187	22.4141	8.83412	12.0534	25.9847	13.5257	24.4118
370.37	12.4966	6.31989	6.15119	17.6264	9.84483	10.5986	12.4521	4.20778	4.16686	19.0138	13.3478	8.76495
123.457	3.9706	5.20521	2.3554	7.96495	6.17561	1.66755	4.78318	0.731176	1.02929	9.09791	8.45428	0.756796
41.1523	3.39869	-1.53092	1.34056	3.89161	0.141223	1.62463	1.96149	-4.44703	-0.92262	3.50094	-1.01106	-1.20774
0	0	0	0	0	0	0	0	0	0	0	0	0
40952-MM57	B.1.351		WT		P.1		B.1.1.7
nAb conc. (ng/mL)	rep 1	rep 2	rep 1	rep 2	rep 1	rep 2	rep 1	rep 2
30000	7.90298	1.38175	44.4892	32.3451	12.7688	5.26779	51.8196	41.3665
10000	10.4445	3.69888	33.7135	28.5274	14.6248	9.28207	43.2871	39.5437
3333.33	8.73179	4.11614	19.7912	21.0154	8.87055	8.67929	27.9288	23.8613
1111.11	13.7362	4.71146	13.9294	13.5241	22.5563	4.30305	18.2288	12.4945
370.37	18.3003	5.43505	15.9554	8.34935	18.1691	4.78872	22.8164	6.81718
123.457	-0.00963	2.48213	-0.69746	5.11971	-1.23382	3.40645	0.977123	4.73645
41.1523	-1.73242	0.988159	-2.41157	-0.20412	-1.26058	0.278474	-1.1139	0.535049
0	0	0	0	0	0	0	0	0
MM57 performed in duplicate

## Sheet: Fig. 2C
Percentage of RBD-ACE2 binding blocked by Regeneron® therapeutic antibodies
REGN10987	B.1.351			WT			P.1			B.1.1.7
nAb conc. (ng/mL)	rep 1	rep 2	rep 3	rep 1	rep 2	rep 3	rep 1	rep 2	rep 3	rep 1	rep 2	rep 3
30000	57.3428	40.8489	56.4906	66.7974	52.9338	63.2189	54.4088	39.086	54.0775	54.9672	42.3036	57.8598
10000	45.2969	27.1145	43.3028	59.0613	39.4605	51.1565	45.4021	31.7253	40.7048	46.8835	32.5825	46.1504
3333.33	24.7898	15.2882	31.7768	35.9253	23.0238	30.8711	27.5142	17.7418	24.1786	29.4361	19.6979	30.2389
1111.11	4.0533	3.49241	11.5222	16.9565	6.85858	14.3687	7.60152	9.47983	13.8546	11.1287	4.67362	16.1389
370.37	1.01212	-0.04002	7.71053	4.68308	1.75646	5.07342	1.66363	1.30237	5.96863	-1.74833	-3.03268	7.34355
123.457	-3.58616	-3.33244	16.0128	-0.83926	-3.56078	8.75279	-5.00394	-1.24054	22.7004	-6.6646	-6.19014	11.8175
41.1523	-1.34195	-3.26989	1.89493	-0.66186	-2.30666	1.2874	-2.71228	-1.32182	1.11559	-2.67486	-6.90577	-1.90991
0	0	0	0	0	0	0	0	0	0	0	0	0
REGN10933	B.1.351			WT			P.1			B.1.1.7
nAb conc. (ng/mL)	rep 1	rep 2	rep 3	rep 1	rep 2	rep 3	rep 1	rep 2	rep 3	rep 1	rep 2	rep 3
30000	28.579	28.9115	30.6023	101.03	90.7408	87.5217	45.3918	32.6986	35.9635	80.5286	70.573	70.2743
10000	28.5069	14.4069	18.2101	82.4603	62.5906	60.4082	11.9186	21.2203	23.7962	62.9932	53.2704	57.0934
3333.33	13.263	6.07095	12.1621	40.0621	28.7781	29.3515	13.8552	8.27847	10.3842	34.1294	27.527	32.4774
1111.11	3.25123	2.70534	6.99074	12.422	11.0958	14.1013	-1.69615	1.52128	3.14962	7.85009	13.8935	15.3225
370.37	3.86431	3.34427	6.85333	5.79351	2.37623	4.30842	-4.70244	2.64072	3.42376	7.42944	7.42192	6.40227
123.457	4.63392	-0.86612	1.165	5.09789	-1.54911	2.11966	-6.6047	-0.02148	0.249917	-2.76889	0.983816	2.91239
41.1523	3.10298	-0.70414	-1.77884	-1.63492	-0.36187	-2.87784	-5.58097	-0.06467	-0.21048	-2.24545	-0.20569	0.635734
0	0	0	0	0	0	0	0	0	0	0	0	0
REGEN-CoV	B.1.351			WT			P.1			B.1.1.7
nAb conc. (ng/mL)	rep 1	rep 2	rep 3	rep 1	rep 2	rep 3	rep 1	rep 2	rep 3	rep 1	rep 2	rep 3
30000	58.872	61.3743	66.7522	95.4461	76.9057	71.9774	79.9085	72.0169	77.508	96.6848	82.9593	91.0418
10000	41.5106	32.0199	49.4453	61.2154	46.3774	46.0599	53.9453	41.8421	47.0617	68.7159	48.9962	53.0017
3333.33	17.6901	11.615	29.9759	30.7204	16.6834	26.1639	20.1338	16.738	22.3902	33.1059	18.0873	27.6005
1111.11	7.19308	4.72152	19.8968	6.9579	-1.88035	10.5647	1.43922	0.656327	9.73737	6.13224	8.89827	14.1123
370.37	-3.53942	-4.35298	13.6217	-3.71699	-1.91099	9.45761	-2.83783	0.084769	7.38897	0.618022	-1.19881	12.2044
123.457	-3.66628	-8.27072	7.38009	-5.73685	-7.51953	5.04394	-5.04219	-2.49886	3.46144	-4.44753	-4.13394	6.0957
41.1523	-0.30467	0.754238	5.43335	-1.26532	-4.46149	3.63512	-3.24122	-0.18562	4.94736	1.98822	-4.36607	3.21679
0	0	0	0	0	0	0	0	0	0	0	0	0

## Sheet: Fig. 3A
COVID+ cohort information
Pre-pandemic negative plasma
#	Sample ID	Age	Gender	Race
1	P717951	31	MALE	--
2	P718036	37	MALE	--
3	P718046	62	MALE	--
4	P718475	65	MALE	--
5	P718518	46	MALE	--
6	P718615	56	MALE	--
7	P718684	73	MALE	--
8	P718785	17	FEMALE	--
9	P718859	48	MALE	--
10	P718968	36	MALE	--
11	IR39	51	MALE	--
12	IR42	42	MALE	--
13	IR46	68	FEMALE	--
14	IR49	66	MALE	--
15	IR50	46	MALE	--
16	IR55	62	MALE	--
17	IR58	62	MALE	--
18	IR60	69	FEMALE	--
19	IR61	59	FEMALE	--
20	IR65	57	FEMALE	--
21	IR66	57	FEMALE	--
22	IR67	47	FEMALE	--
23	IR68	49	MALE	--
24	IR69	59	FEMALE	--
25	IR71	56	FEMALE	--
26	IR72	57	MALE	--
27	IR74	59	FEMALE	--
28	IR78	42	MALE	--
		Average	Ratio M:F
		52.82	1.8:1
Mild COVID+ plasma
#	Sample ID	Age	Gender	Race	Days since onset
1	DU18-02S0011232	28.8	MALE	White	33
2	DU18-02S0018538	27.3	MALE	Asian	70
3	DU18-02S0003709	29.1	MALE	Asian	35
4	DU18-02S0007666	28.9	FEMALE	White	34
5	DU18-02S0007729	31.8	FEMALE	White	35
6	DU18-02S0008866	29.9	FEMALE	White	44
7	DU18-02S0026592	28.1	MALE	White	78
8	DU18-02S0023586	29.5	FEMALE	White	84
9	DU18-02S0014332	29.5	MALE	Asian	48
10	DU18-02S0011291	29.9	FEMALE	White	33
11	DU18-02S0011449	29.7	MALE	White	35
12	DU18-02S0020208	51.8	MALE	White	48
13	DU18-02S0020268	20.1	MALE	White	37
14	DU18-02S0026705	61.4	MALE	Native Hawaiian-Pacific Islander	73
15	DU18-02S0025874	31.3	FEMALE	White	50
16	DU18-02S0025846	29.7	MALE	White	42
17	DU18-02S0022337	44.5	FEMALE	White	32
18	DU18-02S0040464	28.2	FEMALE	White	17
		Average	Ratio M:F		Average
		32.75	1.25:1		46
Hospitalized COVID+ Plasma
#	Sample ID	Age	Gender	Race	Days since onset
1	DU18-02S0016986	71.3	FEMALE	Black-African American	32
2	DU18-02S0023015	43.2	MALE	Black-African American	unk. (> 29)
3	DU18-02S0019932	48.4	FEMALE	White	29
4	DU18-02S0032051	43.5	MALE	White	29
5	DU18-02S0032866	34.4	MALE	Black-African American	28
6	DU18-02S0038834	34.3	FEMALE	Unknown-Not reported	27
7	DU18-02S0043734	64.4	MALE	American Indian-Alaska Native	29
8	DU18-02S0055131	70.2	FEMALE	Black-African American	34
9	DU18-02S0057312	62	FEMALE	Black-African American	33
10	DU18-02S0067288	32.1	FEMALE	White	unk. (>23)
11	DU18-02S0076793	37.3	MALE	White	34
12	DU18-02S0044487	68.7	MALE	Black-African American	27
13	DU18-02S0039622	59.1	FEMALE	Black-African American	unk. (>22)
14	DU18-02S0040565	49.4	FEMALE	Black-African American	25
15	DU18-02S0049199	33.7	MALE	White	24
16	DU18-02S0057182	55.8	FEMALE	Black-African American	41
17	DU18-02S0057545	61.1	FEMALE	Black-African American	unk. (>30)
18	DU18-02S0074077	69.8	FEMALE	Black-African American	31
		Average	Ratio M:F		Average
		52.15	0.64:1		30.2
ICU COVID+ Plasma
#	Sample ID	Age	Gender	Race	Days since onset
1	ICU-01-14	55	FEMALE	Black	22
2	ICU-02-14	41	FEMALE	Black	20
3	ICU-03-14	54	FEMALE	Black	25
4	ICU-10-14	47	MALE	Latino	36
5	ICU-12-14	64	MALE	Latino	27
6	ICU-17-03	52	FEMALE	Black	20
7	ICU-25-07	58	FEMALE	Indian	24
8	ICU-30-01	56	MALE	Latino	25
9	ICU-31-01	63	MALE	Latino	17
10	ICU-36-01	57	MALE	White	27
11	ICU-37-01	66	MALE	Latino	18
12	ICU-38-03	46	MALE	Latino	20
13	ICU-60-01	44	MALE	White	43
		Average	Ratio M:F		Average
		54.08	1.6:1		24.92

## Sheet: Fig. 3B-F
Percent blocking of RBD-ACE2 binding by COVID patient plasma as measured by CoVariant-SCAN
Pre-Pandemic plasma	WT	B.1.1.7	B.1.351	P.1
Sample	%block (avg)	%block (avg)	%block (avg)	%block (avg)
P717951	2.73932	2.21354	1.55403	2.71408
P718036	-0.9866	-1.23349	-1.6397	-2.99317
P718046	-3.10934	-1.32362	-2.22285	-0.74572
P718475	5.03984	5.23707	1.50501	3.23096
P718518	1.04917	0.525004	-1.32371	-1.03121
P718615	0.373653	0.655051	1.18086	0.692796
P718684	-3.06344	-5.24839	-3.18854	-6.53268
P718785	-1.41931	-4.32888	-1.41016	-6.24297
P718859	-1.53853	-4.49017	-2.53764	-6.29383
P718968	-0.58969	-4.06067	-2.03377	-5.88539
IR39	-2.354	-0.41758	0.243806	0.077447
IR42	-3.19011	-2.49559	-2.92007	-2.72673
IR46	1.05694	0.754823	-2.05461	-0.54113
IR49	1.37464	0.787956	-0.27448	-0.75953
IR50	0.30935	0.14016	-1.74135	-1.96853
IR55	3.3598	-0.40338	-2.48948	-3.27786
IR58	-0.31955	-1.76356	-1.67552	-2.35902
IR60	0.220107	0.571652	0.516644	0.130035
IR61	7.03483	5.75024	9.03679	6.39934
IR65	-3.86052	-1.73814	-0.95485	-0.49422
IR66	0.280961	2.46063	1.61173	1.33219
IR67	-3.10006	-2.37147	-2.96497	-2.50167
IR68	5.13888	4.10696	3.86544	0.417804
IR69	-1.78365	-0.5596	-0.28531	-0.50964
IR71	-3.33671	-1.72339	-0.15935	-0.38105
IR72	-3.33969	-1.51536	-2.35495	-1.62753
IR74	8.58776	4.95509	7.14559	2.44773
IR78	0.05664	-1.38472	-1.91042	-2.80458
Mild COVID+	WT	B.1.1.7	B.1.351	P.1
Sample	%block (avg)	%block (avg)	%block (avg)	%block (avg)
DU18-02S0007666	6.45828	0.145555	-4.62702	-2.52745
DU18-02S0011232	34.533	25.7474	14.1698	14.7255
DU18-02S0018538	15.2573	12.3116	9.34438	8.69439
DU18-02S0003709	17.7481	9.25979	1.8982	5.79237
DU18-02S0008866	3.54492	2.04601	0.576814	2.23834
DU18-02S0026592	8.32589	1.12965	-4.40331	-2.00091
DU18-02S0007729	7.12633	5.06771	9.39832	12.6485
DU18-02S0023586	21.2349	9.92961	3.38719	6.04287
DU18-02S0014332	0.955903	-1.1013	-3.22433	-1.3231
DU18-02S0011291	16.2799	8.64711	6.13764	9.28614
DU18-02S0011449	43.5435	27.2542	12.4147	11.0876
DU18-02S0020208	29.5682	28.2672	11.8267	10.801
DU18-02S0026705	6.58647	2.21636	-4.19884	-1.95877
DU18-02S0025874	7.61621	8.63848	10.248	12.4966
DU18-02S0025846	21.8448	17.7365	21.5254	21.6103
DU18-02S0020268	7.28524	3.64051	2.81602	3.37708
DU18-02S0022337	47.631	30.0601	20.89	25.2082
DU18-02S0040464	8.98557	5.90744	3.97306	5.28793
Hospitalized COVID+	WT	B.1.1.7	B.1.351	P.1
Sample	%block (avg)	%block (avg)	%block (avg)	%block (avg)
DU18-02S0016986	50.266	23.817	-5.09792	-6.96506
DU18-02S0019932	75.7664	54.4723	23.9919	16.5595
DU18-02S0023015	65.6566	43.6049	31.3754	25.7598
DU18-02S0032051	32.084	22.1861	11.8171	8.74969
DU18-02S0032866	57.4062	39.4049	17.9184	18.5353
DU18-02S0038834	51.0498	34.3812	19.103	19.1964
DU18-02S0039622	30.0315	18.8884	-2.34258	-2.05653
DU18-02S0040565	65.2815	40.8967	18.2542	15.8726
DU18-02S0043734	61.4517	45.1542	13.8407	12.8801
DU18-02S0044487	43.3356	23.2669	7.46173	6.76153
DU18-02S0049199	51.8658	32.4434	15.7285	14.3476
DU18-02S0055131	92.3886	81.3808	1.20797	-0.12153
DU18-02S0057182	49.4774	32.366	9.68392	9.18451
DU18-02S0057312	29.9977	17.156	2.36498	2.12971
DU18-02S0057545	63.1258	45.4908	32.851	28.1883
DU18-02S0067288	105.099	96.8205	-3.6648	-1.11899
DU18-02S0074077	34.6382	23.2261	4.72759	4.13138
DU18-02S0076793	51.0365	30.8746	8.14232	8.75269
ICU COVID+	WT	B.1.1.7	B.1.351	P.1
Sample	%block (avg)	%block (avg)	%block (avg)	%block (avg)
ICU-01-14	95.5833	80.9681	67.3478	65.9545
ICU-02-14	84.8416	60.3011	44.7239	41.5435
ICU-03-14	35.0604	16.4847	5.05386	4.5477
ICU-10-14	98.896	82.1788	62.4913	61.5712
ICU-12-14	90.9896	73.7555	64.7139	56.8539
ICU-17-03	101.108	76.3334	59.0424	53.9805
ICU-25-07	68.69	45.0562	32.2519	34.4769
ICU-30-01	85.7954	68.6273	51.6938	50.9288
ICU-31-01	85.2438	47.3053	24.1137	22.1803
ICU-36-01	66.5715	44.7644	36.224	34.4708
ICU-37-01	76.4843	47.8141	35.3865	35.3412
ICU-38-03	60.7152	35.4504	32.6203	25.4124
ICU-60-01	27.636	12.738	-0.37091	1.65086

## Sheet: Fig. 4A
Vacinee cohort information
Pfizer
#	Sample ID	Age	Gender	Race	Vaccine Maker	Relative Sample Date	Vax1 Day	Vax2 Day
1	DU18-02S0101757	46	MALE	White	Pfizer	46	0	21
2	DU18-02S0099560	45	FEMALE	Asian	Pfizer	35	0	21
3	DU18-02S0102538	38.1	FEMALE	Asian	Pfizer	31	0	21
4	DU18-02S0101412	44.1	FEMALE	Black-African American	Pfizer	38	0	23
5	DU18-02S0099506	50.3	MALE	White	Pfizer	33	0	21
6	DU18-02S0101601	58.3	FEMALE	Black-African American	Pfizer	38	0	20
7	DU18-02S0101021	32.8	FEMALE	White	Pfizer	36	0	n/a
8	DU18-02S0101730	47.2	FEMALE	White	Pfizer	44	0	21
9	DU18-02S0100967	51.9	MALE	White	Pfizer	40	0	20
10	DU18-02S0102942	45.2	FEMALE	White	Pfizer	40	0	22
11	DU18-02S0102565	46.2	FEMALE	White	Pfizer	26	0	17
12	DU18-02S0099302	60.2	MALE	White	Pfizer	35	0	20
13	DU18-02S0099226	39.7	MALE	White	Pfizer	35	0	21
14	DU18-02S0103213	35.6	FEMALE	White	Pfizer	38	0	21
15	DU18-02S0103109	48.1	FEMALE	White	Pfizer	29	0	14
16	DU18-02S0099166	53.6	MALE	White	Pfizer	35	0	21
17	V901C44	32	MALE	White	Pfizer	69	0	20
18	V907C17	48	FEMALE	White	Pfizer	40	0	21
		Average	Ratio M:F			Average
		45.68	0.64:1			38.22
Moderna
#	Sample ID	Age	Gender	Race	Vaccine Maker	Relative Sample Date	Vax1 Day	Vax2 Day
1	1	51	MALE	White	Moderna	42	0	15		vax1	vax2	collect
2	2	49	MALE	White	Moderna	41	0	14		2021-12-22	2021-01-18	2021-02-02
3	3	56	FEMALE	White	Moderna	42	0	14		2021-12-28	2021-01-24	2021-02-07
4	4	34	FEMALE	White	Moderna	42	0	14		2021-12-27	2021-01-24	2021-02-07
5	5	29	MALE	White	Moderna	42	0	14		2021-12-22	2021-01-19	2021-02-02
6	6	60	FEMALE	White	Moderna	42	0	13		2021-12-28	2021-01-25	2021-02-08
7	7	31	MALE	White	Moderna	43	0	15		2021-12-23	2021-01-21	2021-02-03
8	8	29	FEMALE	White	Moderna	43	0	15		2021-12-23	2021-01-20	2021-02-04
9	9	52	FEMALE	White	Moderna	43	0	14		2021-12-23	2021-01-20	2021-02-04
10	10	55	FEMALE	White	Moderna	41	0	13		2021-12-23	2021-01-21	2021-02-04
11	11	67	FEMALE	Black-African American	Moderna	40	0	12		2021-12-23	2021-01-20	2021-02-02
12	12	49	FEMALE	White	Moderna	42	0	14		2021-01-02	2021-01-30	2021-02-11
13	13	52	MALE	White	Moderna	42	0	15		2021-12-23	2021-01-20	2021-02-03
14	14	37	MALE	White	Moderna	42	0	14		2021-12-23	2021-01-19	2021-02-03
15	15	60	FEMALE	White	Moderna	42	0	14		2021-12-23	2021-01-20	2021-02-03
16	16	56	FEMALE	White	Moderna	42	0	14		2021-12-23	2021-01-20	2021-02-03
17	17	50	MALE	White	Moderna	41	0	13		2021-12-23	2021-01-20	2021-02-03
18	18	41	FEMALE	White	Moderna	41	0	14		2021-12-28	2021-01-25	2021-02-07
19	DU18-02S0099395	83.7	MALE	White	Moderna	41	0	28		2021-12-28	2021-01-24	2021-02-07
20	DU18-02S0099275	79.8	FEMALE	White	Moderna	43	0	28
21	DU18-02S0100603	44.3	FEMALE	White	Moderna	39	0	31
22	V902C43	34	MALE	White	Moderna	70	0	20
23	V903C48	47	MALE	White	Moderna	77	0	20
		Average	Ratio M:F			Average
		49.86	0.77:1			44.48
Johnson & Johnson
#	Sample ID	Age	Gender	Race	Vaccine Maker	Relative Sample Date	Vax1 Day	Vax2 Day
1	DU18-02S0100724	46.9	FEMALE	White	Johnson & Johnson	15	0	none
2	DU18-02S0100805	33.5	MALE	White	Johnson & Johnson	15	0	none
3	DU18-02S0100778	50.7	MALE	White	Johnson & Johnson	16	0	none
		Average	Ratio M:F			Average
		43.7	02:01:00			15.33

## Sheet: Fig. 4B
Longitudinal data from two individuals who received the Pfizer vaccine (901 and 907) and two individuals who received the Moderna vaccine (902 and 903)
Longitudinal			WT	B.1.1.7	B.1.351	P.1
Sample	rel. day	vax	%block (avg)	%block (avg)	%block (avg)	%block (avg)
V901A	-1	Pfizer	-0.621325	0.572751	4.78201	0.692479
V901B	20		16.6249	12.5763	9.41879	6.35322
V901C44	69		31.772	18.1972	7.19847	8.00908
V902A	-1	Moderna	-4.9308	-2.56169	0.319481	-1.06844
V902B	20		7.81829	1.88363	-1.35636	0.576435
V902C43	70		68.918	41.2231	25.756	25.4718
V903A	-1	Moderna	0.83115	0.418768	1.29996	0.775234
V903B	20		12.4141	5.61419	-3.32702	-1.13851
V903C48	77		70.7186	35.0742	17.3921	22.2233
V907A	0	Pfizer	-6.09282	-3.20782	1.32465	-1.463
V907B	21		-4.67367	-3.22376	2.13924	1.02873
V907C17	40		33.0201	15.0191	9.5396	11.2671

## Sheet: Fig. 4C-F
Percent blocking of RBD-ACE2 binding by vaccine patient plasma as measured by the CoVariant-SCAN
Pfizer	WT	B.1.1.7	B.1.351	P.1
Sample	%block (avg)	%block (avg)	%block (avg)	%block (avg)
DU18-02S0102565	69.119	46.6171	28.373	31.2515
DU18-02S0103109	57.1994	46.3808	49.0603	47.7647
DU18-02S0102538	59.6775	39.9519	26.9379	25.9629
DU18-02S0099506	95.9903	87.2891	81.1265	89.66
DU18-02S0099166	58.6415	40.6059	28.1052	29.4746
DU18-02S0099226	56.8244	40.7978	22.1628	28.3431
DU18-02S0099302	49.4841	28.6098	8.39061	13.3055
DU18-02S0099560	88.43	65.1509	51.0929	51.767
DU18-02S0101021	95.6074	95.7645	93.2756	85.8959
DU18-02S0101412	92.2085	65.8144	52.8818	53.6418
DU18-02S0101601	82.0044	56.8102	32.3846	37.1674
DU18-02S0103213	61.2803	43.6802	34.4494	30.395
DU18-02S0100967	86.1479	70.3315	50.1091	55.8764
DU18-02S0102942	94.3639	76.7321	83.6388	93.38
DU18-02S0101730	54.2394	32.8114	16.7861	18.7185
DU18-02S0101757	45.3708	26.6378	18.6506	26.1113
V901C44	31.772	18.1972	7.19847	8.00908
V907C17	33.0201	15.0191	9.5396	11.2671
Moderna	WT	B.1.1.7	B.1.351	P.1
Sample	%block (avg)	%block (avg)	%block (avg)	%block (avg)
DU18-02S0100603	47.2367	27.4109	24.4181	29.9961
DU18-02S0099395	89.9168	66.0474	43.8909	55.3984
DU18-02S0099275	35.6643	21.4284	8.98326	14.0249
IR1	97.4106	85.3766	70.3495	67.8268
IR2	85.9189	77.1083	60.1063	69.3642
IR3	-2.38468	-1.7268	-2.60873	-1.64732
IR4	71.5861	50.3259	38.6901	35.4706
IR5	89.418	81.3879	79.676	79.336
IR6	32.8223	22.7595	10.4992	7.96332
IR7	80.287	59.2835	54.7345	51.5584
IR8	56.6295	42.787	39.4986	39.7355
IR9	76.6717	66.716	65.4748	63.5025
IR10	7.52907	5.43165	1.34035	3.17073
IR11	43.5344	29.5615	24.3866	22.5779
IR12	87.9046	68.7545	55.2138	59.2582
IR13	62.6512	40.9978	29.8473	25.7207
IR14	72.7035	49.095	33.0467	31.5047
IR15	92.5274	90.8962	84.4185	84.5631
IR16	76.6843	57.5891	53.2031	46.5908
IR17	48.7787	24.1922	15.6225	14.8601
IR18	45.7289	28.5043	18.9453	19.4962
V902C43	68.918	41.2231	25.756	25.4718
V903C48	70.7186	35.0742	17.3921	22.2233

## Sheet: Fig. 5B
Modified CoVariant-SCAN to include B.1.617.2 (Delta) VOC
REGN10987	B.1.351			WT			P.1			B.1.1.7			B.1.617.2
nAb conc. (ng/mL)	rep 1	rep 2	rep 3	rep 1	rep 2	rep 3	rep 1	rep 2	rep 3	rep 1	rep 2	rep 3	rep 1	rep 2	rep 3
30000	26.0068	15.8823	19.2488	38.1509	29.5293	32.8332	27.5521	13.1547	15.0166	26.9653	18.5097	19.9492	37.1009	24.5326	33.241
10000	6.3364	10.4269	14.087	17.3016	20.7413	27.2113	4.00739	5.22598	8.62068	9.98294	12.4105	17.0993	10.9804	8.15758	14.8128
3333.33	-5.64079	2.22246	7.60051	1.66995	8.73061	12.8364	-5.57827	0.566742	5.13762	-4.77359	2.95412	6.33776	-0.791773	0.0769527	7.41476
1111.11	-7.05291	0.894666	6.4407	-8.00318	1.85157	9.09161	-7.864	-0.81513	4.42033	-8.87626	0.0228704	3.80971	-12.1201	-4.58194	2.24282
370.37	-11.7398	-0.418325	2.63935	-11.8352	-0.976267	3.89987	-11.2323	-1.55097	1.05577	-12.105	-1.06182	3.11761	-16.8788	-7.29332	2.22234
123.457	-12.9184	-3.62193	-0.112645	-14.5435	-3.26066	5.56738	-10.9155	-3.35117	-1.09356	-12.6196	-3.16763	1.90497	-19.0338	-8.28866	-0.744682
41.1523	-8.76712	-3.83587	-1.17929	-10.9423	-2.85276	1.25833	-8.03915	-3.66376	-1.67578	-10.0941	-2.86192	-0.382845	-9.5638	-4.2508	-0.0840135
0	0	0	0	0	0	0	0	0	0	0	0	0	0	0	0
REGN10933	B.1.351			WT			P.1			B.1.1.7			B.1.617.2
nAb conc. (ng/mL)	rep 1	rep 2	rep 3	rep 1	rep 2	rep 3	rep 1	rep 2	rep 3	rep 1	rep 2	rep 3	rep 1	rep 2	rep 3
30000	31.1219	21.4188	27.7663	98.4631	86.2347	72.9379	29.7844	18.4915	23.1995	69.4969	52.7785	48.5008	51.6618	41.7208	53.1008
10000	13.0245	5.71637	10.6554	74.0369	55.6726	44.5541	11.9517	3.71562	5.7087	41.8411	27.5567	21.0081	35.7361	27.3941	34.2238
3333.33	4.90984	-2.05473	2.81333	41.7782	29.1177	26.2204	4.16523	-1.30662	-0.0358743	20.7859	10.0244	10.4011	24.5547	7.22643	14.4422
1111.11	-5.94332	-4.34058	-0.556682	8.5918	7.39516	6.7094	-4.73503	-3.23726	-0.770877	-1.82808	-0.634484	1.02551	1.74512	3.88779	10.3566
370.37	-10.8159	-3.83588	0.578091	-8.74755	-2.29467	1.94494	-6.84721	-2.90404	-0.415555	-9.84574	-3.38338	1.0479	-10.3472	-4.19082	-0.810207
123.457	-10.0105	-3.8413	-0.217475	-14.624	-5.66444	-0.378466	-7.08966	-3.05641	-0.974954	-10.9624	-3.94654	-0.122521	-12.5631	-6.25263	-1.83335
41.1523	-8.01786	-2.56949	-0.698662	-13.0313	-3.19757	-0.0795209	-5.62707	-2.81599	-1.04469	-10.4013	-2.88954	-0.423165	-3.85181	-5.54688	-2.20623
0	0	0	0	0	0	0	0	0	0	0	0	0	0	0	0
REGEN-CoV	B.1.351			WT			P.1			B.1.1.7			B.1.617.2
nAb conc. (ng/mL)	rep 1	rep 2	rep 3	rep 1	rep 2	rep 3	rep 1	rep 2	rep 3	rep 1	rep 2	rep 3	rep 1	rep 2	rep 3
30000	58.8966	45.4026	33.9376	102.142	86.9807	66.1111	50.1583	38.1357	31.2536	71.3454	54.5106	36.1769	97.214	63.5751	67.5834
10000	37.5958	18.4865	15.9299	75.4805	54.5452	54.3094	27.132	15.7542	14.5673	46.2248	25.9421	24.5902	57.4122	30.5237	29.663
3333.33	17.3579	7.43033	6.08838	34.6558	32.2271	32.8611	4.8685	2.01471	4.68204	21.7474	12.1061	13.0739	28.2617	9.33099	9.20873
1111.11	12.0687	-8.6796	-6.21507	20.6789	-3.68778	-3.09254	4.20815	-6.07493	-3.68304	13.4276	-6.88432	-2.72445	3.51613	-4.95216	-5.09882
370.37	-5.28127	-10.744	-6.85797	-6.30235	-13.938	-4.41696	-6.69991	-6.07124	-3.79423	-4.82347	-10.2369	-2.26348	-9.34256	-9.62536	-8.83682
123.457	-4.90742	-8.50599	-3.79198	-8.38696	-12.2995	-1.16524	-6.0716	-5.51604	-2.70336	-6.18887	-9.21627	-1.86637	-8.42113	-12.3811	-7.00764
41.1523	-1.43578	-3.55183	-0.233862	-3.18589	-5.79288	0.827626	-3.60477	-3.5285	-1.19134	-2.30358	-4.60246	-0.206905	-3.57388	-10.8224	-6.6444
0	0	0	0	0	0	0	0	0	0	0	0	0	0	0	0

## Sheet: Fig. 5C
Percent blocking of RBD-ACE2 binding by Pfizer (n = 12), Moderna (n = 4), and Johnson & Johnson (n = 3) vaccinee plasma as measured by the CoVariant-SCAN
IRB	WT	B.1.1.7	B.1.351	P.1	B.1.617.2
Sample	%block (avg)	%block (avg)	%block (avg)	%block (avg)	%block (avg)		Sex	Age	Since Dose 1	Since Dose 2	Vaccine		previous COVID-19 infection
CS001	47.2311	36.087	24.6253	28.9499	19.4166		M	33	103	x	J&J
CS002	18.552	10.068	6.25817	6.70001	6.16684		M	47	103	x	J&J
CS003	-3.22987	-0.788149	-1.38539	0.315249	-0.205326		M	21	91	x	J&J
CS004	31.3888	26.4765	16.6464	14.4941	6.03084		F	22	99	71	Pfizer
CS005	37.7122	20.417	7.4116	12.5949	13.9381		M	29	115	103	Pfizer
CS006	66.1194	49.8992	35.8308	39.2568	37.4483		F	45	114	86	Moderna
CS007	25.9717	18.5121	13.4798	14.7799	10.868		M	25	114	93	Pfizer
CS008	37.1861	19.8498	12.1225	13.1346	18.7953		F	24	115	94	Pfizer
CS009	73.5918	58.1558	46.066	44.3479	43.5016		F	22	121	90	Moderna
CS010	30.9598	24.0163	15.7289	17.5276	11.3765		F	26	127	109	Pfizer
CS011	14.4677	9.20319	4.51739	5.22891	11.8025		M	45	115	94	Pfizer
CS012	15.4905	8.9018	2.87761	2.23635	2.33842		M	45	111	90	Pfizer
CS013	23.5863	17.9291	8.80416	7.49283	22.0415		F	25	113	92	Pfizer
CS014	43.3618	27.289	21.1451	24.3561	28.2779		M	39	120	92	Moderna
CS015	40.6445	30.9987	17.4473	16.0812	30.3327		M	20	92	62	Moderna
CS016	28.9075	12.9638	6.88649	10.7095	24.7979		F	28	126	105	Pfizer
CS017	18.9633	10.3648	6.43524	6.84641	8.36931		F	52	121	99	Pfizer
CS018	7.44575	0.250843	-1.6041	0.738271	3.60759		M	33	107	86	Pfizer
CS019	-3.58561	-0.555866	-2.99938	-3.21734	-0.772856		F	28	109	88	Pfizer

[truncated: 11 more sheets: Fig. S2, Fig. S3, Fig. S4, Fig. S5, Fig. S6, Fig. S7, Fig. S8, Fig. S9, Fig. S10, Fig. S11, Fig. S12]
